# Supplementary material for: A Live Attenuated COVID-19 Candidate Vaccine for Children: Protection against SARS-CoV-2 Challenge in Hamsters
Source: Vaccines (Basel). 2023 Jan 24;11(2):255. doi: 10.3390/vaccines11020255 (PMC9965573; doi:10.3390/vaccines11020255)
Supplement: Supplementary file 1 [file vaccines-11-00255-s001.zip]

Archive with 6 entries (6 files):
- S1 Histopathological observations.pdf
- S2 Temperature monitoring in hamsters - Wuhan challenge study.xlsx
- S3 Temperature monitoring in hamsters - Delta challenge study.xlsx
- S4 Feed consumption - Wuhan challenge study.xlsx
- S5 Feed consumption - Delta challenge study.xlsx
- S6 RNA copy numbers in nasal swabs of challenged animals.pdf
