# Supplementary material for: A Live Attenuated COVID-19 Candidate Vaccine for Children: Protection against SARS-CoV-2 Challenge in Hamsters
Source: Vaccines (Basel). 2023 Jan 24;11(2):255. doi: 10.3390/vaccines11020255 (PMC9965573; doi:10.3390/vaccines11020255)
Supplement: Supplementary file 1 [file vaccines-11-00255-s001.zip › S2 Temperature monitoring in hamsters - Wuhan challenge study.xlsx]

## Sheet: Temperature 
Supplentary data S2. Temperature monitoring in hamsters - Wuhan challenge study
Animal No.	Group	Route	Temperature (0C) on day
			1	2	3	4	5	6	7	14	21	28	35	42	49	56	61	62	63	64	65	66	67	74	81	88	90	91	92	93	94
1	MR-dCoV (105)	I/M	36.6	36.9	37	36.8	36.8	36.9	36.7	36.9	36.9	36.8	37.2	36.6	36.2	36.8	36.5	36.6	36.6	34.9	36.9	36.6	36.7	36.5	36.8	36.5	36.7	36.7	36.5	36.8	36.7
2			36.5	36.6	36.5	36.3	36.3	36.8	36.8	36.9	36.8	36.3	37.2	36.5	36.5	36.3	36.3	36.5	35.5	35.8	36.3	36	36.8	35.8	36.7	36.4	35.5	36.6	35	34.9	35.8
3			37.7	36.7	36.7	36.5	36.8	36.8	36.8	37.1	36.9	36.3	37.2	36.6	36.5	36.7	36.3	36.5	35.7	36.5	36.8	36	36.8	36.2	36.5	36.8	36.5	36.9	36	36.1	36.6
4			36.8	37.1	36.8	36.3	36.7	36.3	37.4	37	36.2	36.1	36.8	36.6	36.3	36.2	36.3	36.2	35.8	36.6	36.5	35.8	36.4	36	36.4	36.7	36.1	36.6	35.9	36	36.1
5			36.8	37.2	36.8	36.3	36.6	37	36.7	37	36.1	36.2	36.6	36.2	36.2	36.1	35.5	36.2	35.8	36	36.6	36.3	36.4	36	36.3	36.6	36.3	36.4	34.5	36.6	34.7
6			36.1	36.8	36.7	36.5	36.6	36.9	36.8	36.9	36.2	36.2	36.5	36.9	36.4	36.3	36.9	36.5	36.6	36.4	36.4	36.3	36.4	36.2	36.8	36.6	36.3	36.8	36.2	36.8	36.9
7			36.4	36.7	36.8	36.7	36.7	36.2	36.9	36.9	37.3	36.2	36.2	36.3	36.2	36.5	36.2	36.3	36.2	35.5	36.4	36.2	36.6	35.5	36.8	36.9	36.7	36.9	36.4	36.5	34.5
8			36.3	36.8	36.7	36.7	36.7	36.6	36.8	36.8	36.8	36.2	36.4	36.9	35.8	36.4	34.9	36.4	35.8	36.1	36.4	36.6	36.2	36.1	34.9	36.9	34.1	36.1	35.7	36.2	35.8
17	dCoV	I/M	36.5	36.5	36.5	36.4	36.5	36.4	36.6	36.8	36.8	36.1	36.2	36.1	36.5	36.1	36.1	36.2	36	36.2	36.4	36	36.5	35.5	36.8	36.7	35.6	36.5	35.5	36.3	36
18			36.6	36.6	36.4	36.5	36.6	36.7	36.5	36.6	36.7	36.1	36.5	36.1	36.5	36.1	36.6	36.1	36.5	36.6	36.5	36.1	36.5	36.1	36.5	36.4	36.1	36.5	34.1	36.5	36.5
19			36.6	36.6	36.6	36.5	36.8	36.7	37	36.6	36.1	36	36.5	36.1	36.6	36.3	35.6	36.1	36	36.6	36.5	36.1	36.5	34.6	36.8	36.3	36	36.3	36	36.2	36.1
20			36.8	36.6	36.9	36.6	36.5	36.4	36.6	36.3	37.1	36.2	36.3	36.3	36.6	35.8	36.2	36.9	36.3	36.3	36.4	36.1	36.6	34.1	36.7	36.7	36.2	36.8	36.1	34.5	36.2
21			36.5	36.5	36.5	36.5	36.5	36.5	36.5	36.3	36.5	36.2	36.5	36.1	36.2	36.2	36.1	36.3	36	36.3	36.4	35.8	36.4	35.2	36.2	36.3	36.1	36.6	36.4	34.9	35.5
22			36.5	36.5	36.6	36.6	36.5	36.6	36.6	36.3	36.6	36.3	36.5	36.1	36.5	36.6	36.1	35.8	35.5	36.3	36.3	36.9	36.4	35.1	36.6	36.2	36.7	36.7	36.1	36.3	36.2
23			36.7	36.9	36.5	36.9	36.3	36.6	36.6	36.9	36.8	36.5	36.4	35.8	36.5	35.5	35.4	35.5	35.5	35.8	36.3	35.3	36.6	36	36.3	36.6	36.2	35.3	34.1	34.8	34.9
24			36.6	36.4	36.1	36.5	36.6	36.2	36.5	36.9	36.1	36.5	36.8	36	36.1	35.5	36	36.1	36.1	35.8	36.4	35.5	35.8	35.6	36.5	36	36.2	36.1	34.5	36.1	36.4
25	dCoV	Intranasal	36.8	36.2	36.6	36.5	36.2	36.5	36.6	36.5	36.6	36.4	36.4	36.5	36.6	36.5	36.2	36.1	34.9	36.3	36.5	35.8	36.1	36.2	36.6	36.8	36.3	36.8	36.8	36.1	35.2
26			36.8	36.3	36.5	36.4	36.5	36.1	36.6	36.5	36.1	36.8	36	36.5	36.4	36	35.5	36.3	36.1	35.8	36.3	35.9	36.1	36	36.7	36.3	34.5	36.4	36.5	34.9	36.5
27			36.2	36.6	36.6	36.3	36.5	36.2	36.5	36.5	36	36.6	36.5	36.5	36	36.1	36.3	36.3	35.3	35.9	36.3	35.5	36.2	35.1	36.2	35.7	36.2	36.1	34.5	35.8	36.1
28			36.5	36.4	36.5	36.5	36.3	36.5	36.8	36.6	36.6	36.4	36.3	36.3	36.4	36.1	36.2	36.3	35.8	35.5	35.5	36.3	35.5	36	36.2	36.3	36.1	36.5	36.3	34.9	36.1
29			36.6	36.3	36.5	36.5	35.8	36.5	36.7	36.6	36.6	36.4	36.3	36	36.3	36.2	35.3	36.3	35.3	36.3	36.5	35.5	36.2	34.1	36.1	35.5	36	36.3	36.3	36.1	34.5
30			36.6	36.5	36.5	36.5	36.2	37.4	36.7	36.6	36.7	36.9	36.7	36.5	36.4	36.2	36.1	36.3	36	36.3	36.6	36	36.2	35.3	36.2	36.6	36.2	37	36.3	36.3	36.4
31			36.7	36.4	36.1	36.5	36.4	36.7	36.5	36.6	36.7	36.8	36.2	36	36.2	36.4	35.8	36.2	36.3	36.2	36.4	36	36	35.5	36.6	36	36.1	36.3	36.2	36.7	36.4
32			36.6	36.5	36.5	36.3	36.3	36.7	36.6	36.2	36.7	36.7	36.4	36	36.1	36.3	36.1	36.1	36.3	36.2	36.4	36.5	36.1	36	36.9	36.1	36.2	35	36.6	36.7	36.2
33	MR	I/M	36.5	36.7	36.5	36.2	36.1	36.6	36.7	36.4	36.5	36.5	35.5	36.6	36.3	36	36.4	36.2	35.3	36.2	36.4	36.2	36.3	36	36.9	35.9	36.5	36.5	36.6	34.9	35.3
34			36.5	36.7	36.5	36.3	36.1	36.5	36.7	36.3	36.5	36.4	36.5	36.5	36.4	35.5	34.9	36.1	36	35.5	36.5	36.6	36.3	34.5	36.8	35.8	36.8	36.4	34.1	35	34.9
35			36.4	36.2	36.1	36.2	36.2	36.4	36.1	36.4	36.3	36.3	36.3	36.5	36.3	36.5	36	35.5	35.8	36.2	36.1	36.5	34.9	35.8	36.9	35.9	36	36.5	36.3	34.9	36.1
36			36.2	36.6	36.6	36.5	36.4	36.5	36.8	36.7	36.3	36.2	36.3	36.3	36.4	36.2	35.7	36.1	35.8	36.2	36.3	35.8	35.2	36	36.6	36.3	36.4	35.3	36.4	36.2	36.2
37			36.8	36.5	36.5	36.5	36.2	36.6	36.7	36.7	36.2	36.1	36.3	36.4	36.1	36.2	36.1	36.1	35.8	36.1	36.2	36.3	35.3	34.6	36.1	36.4	36.3	36	36.3	36.3	36.5
38			36.8	36.5	36.5	36.5	36.3	36.7	36.6	36.2	36.3	36.1	36.3	36	35.7	35.6	36.1	36.5	35.7	35.8	36.2	36.2	35.1	35.2	36.2	36.2	36.3	36.5	36.2	36.2	36.2
39			36.5	36.9	36.4	36.3	36.1	36.5	36.4	36.4	36.5	36.7	36.6	36.5	36.2	36.1	35.8	36.3	36.1	36.2	36.1	36.6	36.2	34.6	37	36.5	36.6	36.4	36.4	36.6	36.1
40			36.3	36.8	36.3	36.3	36.3	36.5	36.4	36.5	36	36.6	36.1	36.3	36.4	36.1	35.8	36.1	36.1	36.3	36.6	36.4	35.3	35.8	36.9	36.6	36.4	36.1	36.4	36.4	36.3
41	Placebo	I/M	36.1	36.5	36.6	36.4	36.1	36.6	36.7	36.5	36.1	36.7	36.2	35.5	36.3	36	36.1	36.3	36.1	36.3	36.3	36.5	35.8	36.1	36.7	36.4	36.5	36	35.3	34.9	36.1
42			36.6	36.5	36.5	36.3	36.6	36.7	36.7	36.3	36.6	36.1	36.4	36.4	36.3	36	35.9	36.7	36.1	36.3	36.3	36.6	36.1	34.5	36.5	36.1	36.6	35.4	35.4	35.5	36
43			36.6	36.6	36.7	36.5	36.6	36.6	36.7	36.5	36.5	36.7	36.4	36	36.2	35.9	35.8	36.3	36.3	36	36.3	36.7	35.8	35.5	36.8	35.1	36.5	35.9	36.4	36.3	36.4
44			36.8	36.5	36.3	36.5	36.1	36.6	36.7	36.4	36.2	36.5	36	36.2	36.4	36.3	35.9	36.7	36.1	36.3	36.3	36.6	36.1	35.5	36.8	36.9	36.3	36.3	34	36	35.2
45			36.2	36.9	36.5	36.5	36.1	36.6	36.7	36.3	36.1	36.6	36.2	36.2	36.2	36.2	35.8	36.3	36.3	36	36.3	36.7	35.8	35.7	36.6	35.7	36.4	36.2	36.4	36.5	36.3
46			36.5	36.7	36.3	36.5	36.1	36.6	36.5	36.7	36.1	36.7	36.1	36.1	36.2	35.8	35.3	36.3	36.2	36.1	36.3	36.6	36.1	35.1	36.5	36.3	36.1	36.5	36.4	36.1	35.3
47			36.4	36.7	36.3	36.4	36	36.8	36.8	36.6	36.2	36.2	36.1	36.5	36.7	36.3	35.8	36.2	36.2	36	36.5	36.5	36.2	36.1	36.8	35.7	36.7	36.4	36.1	36	36.1
48			36.5	36.6	36.4	36.4	36.1	36.4	36.8	36.5	36.1	36.2	36.2	35.5	36.3	36.3	36.1	36.1	36.1	35.8	36.4	36.3	35.3	35.3	36.7	35.9	35.8	36	36.2	36.1	36.2

## Sheet: Summary Temperature 
Summary - Temperature (0C)
Days	MR-dCoV (105)			dCoV (Intramuscular)			dCoV (Intranasal)			MR (Intramuscular)			Placebo (Intramuscular)
	Mean	SD	N	Mean	SD	N	Mean	SD	N	Mean	SD	N	Mean	SD	N
1	36.65	0.486973	8	36.6	0.106904	8	36.6	0.192725	8	36.5	0.213809	8	36.4625	0.226385	8
2	36.85	0.20702	8	36.575	0.148805	8	36.4	0.130931	8	36.6125	0.216712	8	36.625	0.138873	8
3	36.75	0.141421	8	36.5125	0.223207	8	36.475	0.158114	8	36.425	0.158114	8	36.45	0.151186	8
4	36.5125	0.203101	8	36.5625	0.150594	8	36.4375	0.0916125	8	36.35	0.130931	8	36.4375	0.0744024	8
5	36.65	0.160357	8	36.5375	0.140789	8	36.275	0.225198	8	36.2125	0.112599	8	36.2125	0.241646	8
6	36.6875	0.294897	8	36.5125	0.172689	8	36.575	0.395511	8	36.5375	0.0916125	8	36.6125	0.112599	8
7	36.8625	0.226385	8	36.6125	0.164208	8	36.625	0.10351	8	36.55	0.232993	8	36.7	0.092582	8
14	36.9375	0.0916125	8	36.5875	0.264237	8	36.5125	0.13562	8	36.45	0.177281	8	36.475	0.138873	8
21	36.65	0.430946	8	36.5875	0.34821	8	36.5	0.282843	8	36.325	0.175255	8	36.2375	0.199553	8
28	36.2875	0.216712	8	36.2375	0.184681	8	36.625	0.205287	8	36.3625	0.226385	8	36.4625	0.255999	8
35	36.7625	0.399777	8	36.4625	0.176777	8	36.35	0.20702	8	36.2375	0.333542	8	36.2	0.141421	8
42	36.575	0.249285	8	36.075	0.138873	8	36.2875	0.247487	8	36.3875	0.188509	8	36.05	0.374166	8
49	36.2625	0.226385	8	36.4375	0.184681	8	36.3	0.192725	8	36.225	0.237547	8	36.325	0.166905	8
56	36.4125	0.241646	8	36.0125	0.387068	8	36.225	0.166905	8	36.025	0.328416	8	36.1	0.2	8
61	36.1125	0.624357	8	36.0125	0.368152	8	35.9375	0.366206	8	35.85	0.444008	8	35.8375	0.250357	8
62	36.4	0.151186	8	36.125	0.40267	8	36.2375	0.0916125	8	36.1125	0.285044	8	36.3625	0.219984	8
63	36	0.417475	8	35.9875	0.34821	8	35.75	0.523723	8	35.825	0.260494	8	36.175	0.0886405	8
64	35.975	0.570088	8	36.2375	0.306769	8	36.0625	0.297309	8	36.0625	0.272226	8	36.1	0.185164	8
65	36.5375	0.213391	8	36.4	0.0755929	8	36.3125	0.344083	8	36.3	0.185164	8	36.3375	0.0744024	8
66	36.225	0.286606	8	35.975	0.480327	8	35.9375	0.350255	8	36.325	0.265922	8	36.5625	0.130247	8
67	36.5375	0.219984	8	36.4125	0.258775	8	36.05	0.232993	8	35.575	0.587367	8	35.9	0.29277	8
74	36.0375	0.297309	8	35.275	0.679811	8	35.525	0.696419	8	35.3125	0.666414	8	35.475	0.528475	8
81	36.4	0.636957	8	36.55	0.220389	8	36.4375	0.297309	8	36.675	0.345378	8	36.675	0.128174	8
88	36.675	0.183225	8	36.4	0.250713	8	36.1625	0.434042	8	36.2	0.302372	8	36.0125	0.543632	8
90	36.025	0.868085	8	36.1375	0.302076	8	35.95	0.592814	8	36.4125	0.23566	8	36.3625	0.292465	8
91	36.625	0.271241	8	36.35	0.478091	8	36.3	0.6	8	36.2125	0.415546	8	36.0875	0.34821	8
92	35.775	0.696419	8	35.35	0.965105	8	36.1875	0.710005	8	36.0875	0.811414	8	35.775	0.843039	8
93	36.2375	0.620915	8	35.7	0.815913	8	35.9375	0.708998	8	35.8125	0.73957	8	35.925	0.503559	8
94	35.8875	0.893528	8	35.975	0.528475	8	35.925	0.704577	8	35.95	0.550325	8	35.95	0.450397	8
