# Supplementary material for: A Live Attenuated COVID-19 Candidate Vaccine for Children: Protection against SARS-CoV-2 Challenge in Hamsters
Source: Vaccines (Basel). 2023 Jan 24;11(2):255. doi: 10.3390/vaccines11020255 (PMC9965573; doi:10.3390/vaccines11020255)
Supplement: Supplementary file 1 [file vaccines-11-00255-s001.zip › S3 Temperature monitoring in hamsters - Delta challenge study.xlsx]

## Sheet: Temperature 
Supplementary data S3. Temperature monitoring in hamsters - Delta challenge study
Animal No.	Group	Route	Temperature (0C) on day
			1	2	3	4	5	6	7	14	21	28	35	42	49	56	61	62	63	64	65	66	67	74	81	88	90	91	92	93	94
49	MR-dCoV (105)	I/M	36.4	36.6	36.3	36.5	36.1	36.2	36.2	36.5	36.5	36.5	36.5	35.5	36.3	36	36.5	36.2	36.6	36.3	36.6	35.5	36.8	35.8	35.3	36	36	36.2	35.7	34.7	36.2
50			36.9	36.8	36.8	36.5	36.3	36.2	36.1	36.4	36.1	36.4	36.5	36.1	36.2	36.7	36.4	36.5	36.5	36.4	36.2	34.9	36.5	35.9	36.4	36.4	36.1	36.6	36.2	36.7	36.1
51			36.3	36.7	36.2	36.5	36.3	36.9	36.2	36.3	36.5	36.5	36.5	36.1	36.2	36.1	36.7	35.8	36.5	36.3	36.8	36.1	36.5	35.8	36.6	36.2	36.6	36.7	36.4	34.9	36.8
52			37.2	36.6	36.6	36.2	36.1	36.8	36.1	36.6	36.7	36.6	36.1	36.1	36.5	36.6	36.2	36.5	36.6	36.2	35.8	36.2	36.6	36.4	35.8	35.8	35.6	36.4	36.5	34.9	34.9
53			36.8	36.2	36.5	36.3	36.3	36.7	36.6	36.2	36.1	36.2	36	35.5	35.5	36	34.1	35.6	34.5	34.1	34.9	35.4	36	36.1	36	36.1	35.9	35.3	36.5	36.2	35.2
54			36.8	36.6	36.5	36.3	36.4	36.8	36.7	36.6	36.6	36.2	36.1	36.5	36.2	36.7	36.6	36.8	36.7	36.8	36.4	36.5	36.4	36.3	35.6	36.2	36	36.5	34.9	36.1	36
55			36.7	36.9	36.3	36.2	36.6	36	36.5	36.4	36.4	35.1	35.8	36.5	36.1	36	34.1	36.2	35.3	35.3	35.6	35.1	35.3	36.1	35.3	36.4	34.9	34.9	35.5	35.2	35.2
56			36.2	36.3	35.8	36.1	36.6	36.1	36.3	36.4	36.3	36.6	36.3	36.1	36.2	36.1	35.5	36.1	36.2	36.4	35.8	36.2	36.1	36.2	35.4	35.2	36.2	36.5	34.9	36.5	36.5
65	dCoV	I/N	36.8	36.6	36.4	36.2	36.5	36.3	36.4	36.6	36.6	36.2	36.2	36.5	36.3	36.6	36.3	34.1	34.5	36.1	36.6	36.2	36.5	35.3	36.5	36.4	36.3	36.5	36.2	36	36.6
66			36.4	36.5	36	36.5	36.1	36.3	36.2	36.2	36.2	35.9	36.2	36.5	36.3	36.6	36.2	34.1	36.4	35.8	36.4	36	36.5	35.9	36.5	36	36.4	36.7	35.5	36.6	36.5
67			36.4	36.5	36.6	36.1	36.5	36.2	36.5	36.6	36.2	36.1	36.3	36.4	36.1	36.5	35.8	36.4	36.4	35.5	36.2	36.1	34.5	36	34	35.3	34.5	36.1	35.2	35.4	35.7
68			36.7	36.8	36.4	36.2	36.9	36.1	36.5	36.5	36.4	36.1	36.3	36.5	36	36.3	36.3	36.6	36.3	36.1	36.2	36.5	36.4	36	34.9	36.1	35.6	36.5	36.1	34.5	36.3
69			36.2	36.1	36.7	36.2	36.2	36.1	36.2	36.5	36.2	36.1	36.4	35.5	36.2	36.6	36.2	35.5	35.8	35.3	35.8	36.2	36.3	35.8	35.5	36.2	34.9	36.5	35	34.9	36.4
70			36.6	36.5	36.1	36.2	36.1	36.4	36.3	36.5	36.3	36.2	36.2	36.2	36.2	36.4	36.2	36	36.6	36.3	36.7	36.6	36.7	35.9	35.6	35.4	34.5	36.9	36.3	36.3	36.7
71			36.3	36.7	36.4	36.1	36.3	36.3	36	36.4	36.3	36.1	34.5	36.3	35.5	36.1	36.1	34.5	36.1	35.3	36.1	36.5	35.5	36.2	36.1	36.1	35.8	36.2	35.2	34.8	35.3
72			35.8	36.5	36.3	36.2	36.2	36.5	36.1	36.3	36.3	36.1	36.1	36.8	36.1	36.5	36.1	36.1	36.6	36.1	36.2	36.6	36.4	36	35.6	34.9	36.1	36.3	34.1	34.9	36.2
73	Placebo	I/M	36.5	36.7	36.7	36.5	36.7	36.2	36.6	36.1	36.1	36.2	34.6	36.3	36.3	35.5	35.3	35.3	36.1	35.8	36.7	36.6	36.1	36.1	36.1	35.6	36.4	36.4	34.5	34.5	35.5
74			36.6	36.7	36.5	36.4	36.7	36.6	36.5	36.5	36.3	36.2	35.8	35.8	36.2	36.5	36	35.8	36.1	35.3	36.9	36.3	36.3	36	36.4	36.1	36	36.5	35.5	34.8	36.3
75			36.5	36.6	36.1	36.1	36.3	36.5	36.4	36.2	36.2	35.5	36.1	36.3	36.2	36.3	36	36.2	36.3	36	34.9	36.1	35.5	35.8	35.9	35.7	36.2	36.5	36.1	35.2	36.1
76			36.1	36.6	36.2	36.1	36.2	36	36.2	36.1	34.9	36	36	35.5	36	34.5	35.8	34.9	35.3	35.2	36.2	34.9	35.8	36.1	36.2	36.1	35.9	35.5	35.2	34.5	35.2
77			36.6	36.5	36.3	36.2	36.5	36.6	36.1	36.2	36.2	35.6	36	36.4	36	36.1	35.7	35.8	35.5	36.4	35.8	35.5	36.1	35.9	35.8	35.6	35.8	36	34.8	35.2	36.3
78			36.6	36.5	36.3	36.1	36.3	36.1	36.1	36.2	36.3	36.5	36.1	36.3	36	36.1	36.5	36.1	36	36.3	36.3	36.4	36.6	36.4	34.5	34.9	36.7	34.9	35.8	35.5	36.8
79			36.5	36.2	36.5	36.1	36.2	36.5	36.4	36.7	36.4	36.1	36.1	35.8	36.3	36.1	34	36.1	36.1	34.6	36.3	36.6	36.2	36.1	36.4	36.2	35.8	36.3	36	36.2	36
80			36.1	36.2	36.2	36	36.2	36.2	36.2	36.5	36.2	36.2	35.8	36.4	36	35.8	35.5	35.8	34.1	36.1	36	34.1	35.5	36.2	35.9	36.1	36	35.5	35.2	35.7	36.4
Mean
± SD
N

## Sheet: Summary Temperature 
Summary Temperature(0C)
Days	Group Name
	MR-dCoV (105)			dCoV I/N			Placebo
	Mean	SD	N	Mean	SD	N	Mean	SD	N
1	36.6625	0.337797	8	36.4	0.316228	8	36.4375	0.213391	8
2	36.5875	0.23566	8	36.525	0.205287	8	36.5	0.2	8
3	36.375	0.301188	8	36.3625	0.232609	8	36.35	0.2	8
4	36.325	0.158114	8	36.2125	0.124642	8	36.1875	0.172689	8
5	36.3375	0.192261	8	36.35	0.272554	8	36.3875	0.216712	8
6	36.4625	0.370087	8	36.275	0.138873	8	36.3375	0.238672	8
7	36.3375	0.232609	8	36.275	0.183225	8	36.3125	0.188509	8
14	36.425	0.138873	8	36.45	0.141421	8	36.3125	0.223207	8
21	36.4	0.220389	8	36.3125	0.13562	8	36.075	0.483292	8
28	36.2625	0.495516	8	36.1	0.092582	8	36.0375	0.333542	8
35	36.225	0.265922	8	36.025	0.622782	8	35.8125	0.505505	8
42	36.05	0.381725	8	36.3375	0.381491	8	36.1	0.34641	8
49	36.15	0.287849	8	36.0875	0.258775	8	36.125	0.138873	8
56	36.275	0.328416	8	36.45	0.177281	8	35.8625	0.62778	8
61	35.7625	1.09013	8	36.15	0.160357	8	35.6	0.740656	8
62	36.2125	0.390741	8	35.4125	1.03432	8	35.75	0.444008	8
63	36.1125	0.791811	8	36.0875	0.693722	8	35.6875	0.725923	8
64	35.975	0.868085	8	35.8125	0.397986	8	35.7125	0.624357	8
65	36.0125	0.615136	8	36.275	0.286606	8	36.1375	0.611643	8
66	35.7375	0.587823	8	36.3375	0.238672	8	35.8125	0.907803	8
67	36.275	0.47132	8	36.1	0.738725	8	36.0125	0.387068	8
74	36.075	0.225198	8	35.8875	0.264237	8	36.075	0.183225	8
81	35.8	0.498569	8	35.5875	0.839111	8	35.9	0.609449	8
88	36.0375	0.392565	8	35.8	0.52915	8	35.7875	0.435685	8
90	35.9125	0.496955	8	35.5125	0.780911	8	36.1	0.316228	8
91	36.1375	0.665341	8	36.4625	0.26152	8	35.95	0.590399	8
92	35.825	0.677706	8	35.45	0.742582	8	35.3875	0.569304	8
93	35.65	0.807111	8	35.425	0.781482	8	35.2	0.595219	8
94	35.8625	0.684392	8	36.2125	0.479397	8	36.075	0.511999	8
