# Supplementary material for: A Live Attenuated COVID-19 Candidate Vaccine for Children: Protection against SARS-CoV-2 Challenge in Hamsters
Source: Vaccines (Basel). 2023 Jan 24;11(2):255. doi: 10.3390/vaccines11020255 (PMC9965573; doi:10.3390/vaccines11020255)
Supplement: Supplementary file 1 [file vaccines-11-00255-s001.zip › S4 Feed consumption - Wuhan challenge study.xlsx]

## Sheet: Wuhan_ Study schedule
Month																		2022-03-01																															April _22
	S	S	M	T	W	T	F	S	S	M	T	W	T	F	S	S	M	T	W	T	F	S	S	M	T	W	T	F	S	S	M	T	W	T	F	S	S	M	T	W	T	F	S	S	M	T	W	T	F
Date	12	13	14	15	16	17	18	19	20	21	22	23	24	25	26	27	28	1	2	3	4	5	6	7	8	9	10	11	12	13	14	15	16	17	18	19	20	21	22	23	24	25	26	27	28	29	30	31	1
WUHAN VACCINE STUDY	V
Parameters Dayè	1	2	3	4	5	6	7	8	9	10	11	12	13	14	15	16	17	18	19	20	21	22	23	24	25	26	27	28	29	30	31	32	33	34	35	36	37	38	39	40	41	42	43	44	45	46	47	48	49
Temperature	ü	ü	ü	ü	ü	ü	ü							ü							ü							ü							ü							ü							ü
Weight	ü	ü	ü	ü	ü	ü	ü							ü							ü							ü							ü							ü							ü
Food intake	ü	ü	ü	ü	ü	ü	ü							ü							ü							ü							ü							ü							ü
Blood/Serum@	ü																													ü
Nasal swab*
Lung**
Necropsy- gross pathology
															V	Vaccine
															C	Challenge
[truncated: 45 more columns]

## Sheet: Feed Consumption 
Supplementary data S4. Feed consumption - Wuhan challenge study
Animal No.	Group No.		Feed Consumption (g) on day
		Route	Feed input	Feed left over	Feed input	Feed left over	Feed input	Feed left over	Feed input	Feed left over	Feed input	Feed left over	Feed input	Feed left over	Feed input	Feed left over	Feed input	Feed left over	Feed input	Feed left over	Feed input	Feed left over	Feed input	Feed left over	Feed input	Feed left over	Feed input	Feed left over	Feed input	Feed left over	Feed input	Feed left over	Feed input	Feed left over	Feed input	Feed left over	Feed input	Feed left over	Feed input	Feed left over	Feed input	Feed left over	Feed input	Feed left over	Feed input	Feed left over	Feed input	Feed left over	Feed input
			1	2	2	3	3	4	4	5	5	6	6	7	7	14	14	21	21	28	28	35	35	42	42	49	49	56	56	61	61	62	62	63	63	64	64	65	65	66	66	67	67	74	74	81	81	88	88
1	MR-dCoV (105)	I/M	142.4	114.7	152	126.7	148.9	122.4	136.4	111	140.6	110.5	129.6	106.2	322.1	157.4	254.1	97.7	252.4	68.4	273.4	91.4	279.7	94	280	93.7	287.7	101.3	285.8	139.3	150	130.6	152.5	120.8	153.3	122.8	152	128	157	121.5	140.8	113.5	294.1	92.3	292	77.3	295.5	86.1	283.4
2
3
4			159.7	135.9	167.8	141.8	161.2	136.8	146.2	122	150.3	124.1	138.6	115	324.9	157.2	262.2	108.9	256.2	78	277.1	94.4	273	94.6	284	105.3	285.8	105.5	282.2	141.5	158.5	130	150	120.1	155.3	129.5	151.6	124.8	156.6	122.6	148.5	121.2	287.5	97.1	290.4	76.4	294.7	90.2	292
5
6
7			126.9	108.8	125.5	110.5	125	104.2	117.8	102	134.9	115.6	128.4	109.4	282	177	213.9	87.8	215.6	106.5	253.7	143.1	233	120.8	252.1	135.4	255.8	134.7	259.3	169	141.3	122.4	146.7	128.6	156.2	140	154.2	139	142.9	121.7	144.8	126.9	280.7	162.8	252.7	132.4	256	102.8	284.4
8
17	dCoV	I/M	137.4	111.7	142	113.8	154.9	128.6	140.6	113.8	131.3	104.5	124.2	98.2	346.5	167.6	268.2	142.9	264.5	75	281.3	93.8	281.2	100.2	280.7	113.1	284.9	120.4	256.6	113.1	150	122.8	153.3	125.4	150.8	126.5	150.9	127.8	154.9	122.2	149.9	115.4	292.2	108.3	293.4	98.8	293.8	106.7	282.1
18
19
20			149.8	128.6	149.6	125.6	144	120	134.9	108.8	130.4	102.1	122.5	96	333.8	163	287	101	266	131.7	283.8	88.2	292.4	107.2	284.9	112.2	282.6	106.9	283.7	116	146	122	145.1	119.8	157.9	129.6	154.2	131.9	151	118.3	143.4	115.2	298.8	111.9	297.4	114.7	293.2	99.7	282.6
21
22
23			130.9	111.8	128.2	107	127.3	106.2	116.3	97.4	126.6	112.8	132.6	123.5	287.8	149.2	224.2	120.5	261.1	120.6	259.8	124.6	256.2	120.5	263.8	127.4	253	125	256.5	155	144	126.6	142.4	121.1	148.8	124	154.4	138.1	153	112.7	141	120.6	288.5	154.1	250.4	115	280.1	140.8	288.1
24
25	dCoV	Intranasal	150.7	135.6	151.2	128.8	150.7	132.2	135.8	112.6	141.6	115.4	132.3	108.2	352.7	180.7	286.6	120.8	255.4	134.2	269.2	74	280.8	109.6	281.1	113.3	287.1	114.6	286.5	151.2	143.4	132.2	151.3	126.6	151.4	127.9	148.8	123	153	119.4	143.6	118.5	292.7	122.5	288.7	95.6	293.7	88.6	289.8
26
27
28			151	130.4	144.4	118.4	152.1	125.8	138.1	113.6	132.1	102.6	130	106.7	362	178.8	283.1	89.9	255.2	63.2	281.2	88.1	281.4	89.4	283.4	100	287.7	98.9	287.9	140.9	140.6	120.7	143.8	115	153.4	126.6	150.7	125.8	153.3	117.5	143	117.4	293.3	91	293.2	98.9	291.3	87.6	283
29
30
31			125.5	114.4	133.2	119.2	133.5	116.2	129.9	111.8	124.8	102.5	122.9	103.8	298.6	163.4	217.9	79.4	234.2	63.9	253.3	114	252.6	107.7	252.6	115.2	254.3	122.5	254.3	196.5	139.3	125.9	151	129.4	152.2	133	147.5	127.4	152.4	124.4	142.8	123.6	283.4	138.3	256.6	116.2	291.4	123.2	279
32
33	MR	I/M	123	101.3	124.8	106.8	137.6	120.3	130.9	104.5	131.2	101.7	128.8	104.5	342.3	172.6	274.6	130.3	257	74.6	278.5	97.4	278.8	101.1	286.1	109	284.2	116.3	287.2	156.6	151.7	124.3	154.3	125.8	150.3	127	154	124	148.3	115.1	151.6	125	296.9	109.4	293.8	104.8	291.9	104.8	284
34
35
36			150.3	126	139	113.7	127.6	102.1	122.9	101.8	121	94.8	132.4	107.4	343.5	199.9	273	108.3	259	97.8	279.7	104.8	276.8	95.3	284.4	98.3	288.2	94	285.1	141.1	154.1	129.8	148	116	153.3	130.2	155.1	127.8	150.7	115.5	154.7	126.3	289.4	95.6	287.1	89.4	291.2	96.1	284.4
37
38
39			126	108.5	121.2	104.7	122.8	106.1	125	108	118.7	102.5	120.3	105.3	280.1	158.2	280.8	166	205.8	74.7	255.5	126.1	257.3	109.5	254.5	125.6	251.8	123.9	285.5	187.5	148.4	129.3	152.2	130.9	149.6	133.9	155	134.6	149.6	124.6	150	132.4	268.7	130.8	253.4	118.7	263.7	102.8	294.3
40
41	Placebo	I/M	149.6	125.2	147.7	124.5	142.7	120.3	132.5	109	130.7	109.5	138.2	116.6	355.2	190.4	282.2	81.8	260.8	76.9	273.2	87	285.7	95.3	285.9	86.6	285	96.4	283.8	142.3	146	117.9	155	124.9	157.7	131.6	151.3	123	151.5	117.9	150	122.1	297.5	106.9	289	92.7	292.8	101.2	296.5
42
43
44			142	112.9	126.5	99.2	126.7	99	122.3	90.6	134.5	107.7	123.8	99.4	348.8	168.5	283.3	90.4	256.7	73.9	271.4	84.7	283.2	98.7	285.7	96.6	284.9	89.8	286.1	139.9	152	124	155.6	118.3	151.9	122	152.2	124.1	150.2	113	153.5	124.7	287	80.7	287.2	100.8	295.6	103.7	294
45
46
47			129.5	109.9	120.1	105.5	120.9	99.1	127.6	104.1	121	99.8	126.4	107.5	282.8	149.5	225.2	112.5	221.2	108.2	257.4	107.5	258.2	114.4	257.5	125.3	252.2	125.7	258.7	164	129.3	109.3	151.8	135.2	155.2	136.5	150.8	131.4	153.5	127.7	142.7	122.5	268.3	153.3	253.4	111.1	259.5	116.8	263.6
48
[truncated: 40 more columns]

## Sheet: Feed Consumption Summary
Feed Intake (Daily, grams per hamster)
Days	MR-dCoV (105)			dCoV(Intramuscular)			dCoV (Intranasal)			MR(Intramuscular)			Placebo(Intramuscular)
	Mean	SD	N	Mean	SD	N	Mean	SD	N	Mean	SD	N	Mean	SD	N
1-2	8.6875	0.653425	8	8.2875	1.06695	8	5.8625	0.894327	8	7.9375	0.675991	8	9.125	0.84979	8
2-3	8.2875	0.505505	8	9.175	1.09251	8	7.825	0.753563	8	7.475	1.22212	8	8.125	0.824188	8
3-4	8.9375	0.959073	8	8.95	1.08364	8	7.8	1.32557	8	7.4625	1.3773	8	8.9875	1.41869	8
4-5	8.2	0.261861	8	8.975	0.337004	8	8.2375	0.580486	8	8.05	0.87831	8	9.85	1.76878	8
5-6	9.4375	0.623212	8	8.5875	1.06695	8	9.7375	1.03639	8	8.9625	0.736667	8	8.65	1.46385	8
6-7	8.2625	0.765203	8	7.7125	1.92163	8	8.325	0.792374	8	8.025	0.337004	8	8.1125	0.952347	8
7-14	7.8	0.20702	8	8.7	0.763451	8	8.7625	0.623212	8	7.7625	0.834844	8	8.525	0.706602	8
14-21	7.7625	0.765203	8	7.4375	1.34264	8	8.8875	0.86757	8	7.5625	0.573056	8	9.0375	0.595069	8
21-28	8.4375	0.417261	8	8.275	1.6069	8	8.6375	2.67739	8	8.5	0.723089	8	8.5875	0.304432	8
28-35	8.5	0.370328	8	9.25	0.333809	8	9.4375	0.350255	8	8.6375	0.373927	8	9.35	0.833238	8
35-42	8.4875	0.331393	8	8.95	0.472077	8	9.0875	0.910945	8	9.0625	0.950094	8	9.2875	0.640173	8
42-49	8.6	0.261861	8	8.5	0.74642	8	8.7125	0.745343	8	8.7875	0.344083	8	9.2875	0.241646	8
49-56	8.7375	0.140789	8	8.35	0.539841	8	8.8	0.523723	8	8.725	0.601783	8	9.1125	0.155265	8
56-61	9.45	0.333809	8	10.35	0.74642	8	8.5	1.70713	8	9.3125	0.513914	8	9.5375	0.140789	8
61-62	8.375	1.55265	8	8.5875	0.513914	8	5.5375	1.52216	8	8.85	0.654654	8	9.5125	0.304432	8
62-63	10	0.621059	8	9.3125	0.952347	8	9.375	1.09251	8	10.25	0.621059	8	10.475	1.74254	8
63-64	9.075	0.954314	8	9.6625	1.79359	8	8.6625	0.770783	8	7.7875	0.0834523	8	9.3625	0.602228	8
64-65	8.2375	0.573056	8	7.7125	0.331393	8	8.8625	0.776324	8	9.7125	0.513914	8	9.475	0.138873	8
65-66	11.3125	0.496955	8	13.225	4.30506	8	12.1625	1.17951	8	11.675	0.580025	8	12.075	0.753563	8
66-67	9.075	0.046291	8	10.3875	0.978975	8	8.7375	0.534355	8	9.1	0.333809	8	9.6125	0.331393	8
67-74	9.1125	0.496955	8	9.0375	0.350255	8	9.2375	0.998481	8	9.2625	0.417261	8	9.1375	0.66319	8
74-81	9.8	0.740656	8	9.175	0.426782	8	9.4375	0.350255	8	9.3	0.261861	8	9.375	0.541822	8
81-88	10.1125	0.505505	8	9.2875	0.461171	8	10.3125	1.04258	8	9.7	1.12631	8	9.375	0.509201	8
88-90	7.0875	1.10639	8	4.2125	0.653425	8	6.9	0.828079	8	7.7875	1.15194	8	6.875	1.01524	8
90-91	4.7375	0.542316	8	4.975	0.869729	8	4.1375	0.903861	8	5.6875	1.62431	8	6.3375	0.636817	8
91-92	4.2625	2.21097	8	5.975	0.249285	8	7.1125	1.36637	8	6.175	0.808438	8	6.0125	0.88711	8
92-93	6.825	0.190863	8	7.6625	0.350255	8	7.2375	1.3585	8	6.075	0.864787	8	6.9625	0.719002	8
93-94	7.525	2.19919	8	6.9	1.5269	8	8.825	0.37321	8	6.8875	0.591457	8	7.25	0.381725	8
