# Supplementary material for: A Live Attenuated COVID-19 Candidate Vaccine for Children: Protection against SARS-CoV-2 Challenge in Hamsters
Source: Vaccines (Basel). 2023 Jan 24;11(2):255. doi: 10.3390/vaccines11020255 (PMC9965573; doi:10.3390/vaccines11020255)
Supplement: Supplementary file 1 [file vaccines-11-00255-s001.zip › S5 Feed consumption - Delta challenge study.xlsx]

## Sheet: Feed Consumption 
Supplementary data S5. Feed consumption - Delta challenge study
Animal No.	Group No.	Unit:Grams	Feed Consumption (g) on day
		Route	Feed input	Feed left over	Feed input	Feed left over	Feed input	Feed left over	Feed input	Feed left over	Feed input	Feed left over	Feed input	Feed left over	Feed input	Feed left over	Feed input	Feed left over	Feed input	Feed left over	Feed input	Feed left over	Feed input	Feed left over	Feed input	Feed left over	Feed input	Feed left over	Feed input	Feed left over	Feed input	Feed left over	Feed input	Feed left over	Feed input	Feed left over	Feed input	Feed left over	Feed input	Feed left over	Feed input	Feed left over	Feed input	Feed left over	Feed input	Feed left over	Feed input	Feed left over	Feed input
			1	2	2	3	3	4	4	5	5	6	6	7	7	14	14	21	21	28	28	35	35	42	42	49	49	56	56	61	61	62	62	63	63	64	64	65	65	66	66	67	67	74	74	81	81	88	88
49	MR-dCoV (105)	I/M	201.7	181.1	202.4	185.7	203	179.3	202.5	184	203	171.8	189.4	167.3	259.4	86.6	276.7	92.5	281.1	104.3	281	99.8	281.8	102.9	284.2	87.6	285.5	85.5	255	121.3	203.3	173.9	203.7	180.5	201.5	174.1	202.7	175.6	202	171.5	202.8	174	295.4	102.6	289.7	137	253.9	68.2	251.8
50
51
52			206	186.7	202	183.3	210.3	185.3	201.5	179	206.4	178.6	196.2	166.5	268.2	87.9	272.9	102.7	281	111.6	280.1	118.6	289.1	132 . 6	287.7	118.7	286.3	119.1	254.9	144.6	201.2	169.7	203.1	178	201.4	180.8	200.2	173.9	200.2	174.4	201.7	172.3	291.3	98.1	290.7	143.4	253.7	67.3	251.5
53
54
55			159.1	145.4	158.1	147	157.6	138.2	148.2	129.9	151.3	133.4	147.6	128	259.8	140.1	241.7	108.2	252.6	124.3	254.5	140.7	253.1	132.8	255.1	119.4	253.7	120.8	219.8	133.7	204.7	185.9	201.8	184.4	200.2	182.1	201.6	182.9	200	181.7	197.6	178.8	257.3	123	284.2	150.4	250.1	126.3	204
56
65	dCoV	I/N	203.4	185.3	201.5	178.1	202.2	179.4	201.5	178.5	207.1	182.6	194	168.6	262.2	84.7	279.1	102.8	274.9	92.8	284.6	102.2	285.1	109	284	92.3	285.7	99.6	253.5	129.1	201.2	182	201	177	201.5	177.9	199	176.9	202.4	177.3	205.5	76	295.3	102.6	289.7	150	251.9	65.7	254.5
66
67
68			211.6	191.8	205	179.8	200.7	176.3	201	177.4	206.2	181	200	175	263.4	88.3	263.3	77.8	275	73.2	283.9	106.1	284.2	90.7	283.3	77.3	288.9	92.9	251.9	113.9	200.9	181	201.4	175.4	201.5	173.6	200.8	172	201.5	170.6	202.6	175.7	246.1	96.8	287.3	126.2	251.3	64	251.7
69
70
71			139.8	129.9	142.2	121.3	140.5	118.6	152.5	137.4	151	134.6	151	139.4	253.5	90.4	259.3	100	274.4	111.1	282.5	130.7	282.2	122.3	286	107.9	290.6	122.3	255.4	141.8	204.8	189.3	204	182.5	200.7	175.7	204.1	180.7	201.7	173.2	202.1	177.9	296.7	153.2	285.6	160	251.8	110.6	228.4
72
73	Placebo	I/M	212.8	191.1	203.6	177.8	202	172.6	200.3	172.9	202.3	178	195.2	168	261	85.9	271.5	88.7	276.3	98	282.6	102.1	287.7	103.4	282	91.1	284.2	110	255.5	127.5	207.5	176.4	198.9	172.4	204.8	177.5	200	172.2	200.9	169	205.7	177.2	293.3	98.6	284	130	250	64.7	251.6
74
75
76			229.3	201.4	216.1	196	206.3	179.8	202.3	178.8	202.1	177.9	192	172	256.4	88.2	259.5	90.3	283.5	127.9	285.8	115.5	281.1	122.7	283.4	102.3	236.6	109.3	250.6	147.3	203	181.4	202	179.3	202.4	184.6	201.3	179.1	201	173.7	202.4	174.5	292	104.3	286.8	169.9	250.6	65.4	253.6
77
78
79			201.6	187.5	194.5	186.8	200.8	187.4	202.5	188.9	202.1	186.3	200	183.1	258.3	134.5	256.4	129.2	256.1	118.9	255.2	136.3	256	136.8	259.5	128.4	258.4	142.1	264.8	183.2	203.9	189.3	201.4	184	204.4	188.1	202.7	182.2	199.6	179.6	201	176.5	279.1	142.8	285	189.9	251.8	133.4	201.9
80
[truncated: 40 more columns]

## Sheet:  Summary Feed consumption
Feed Consumption (Daily, grams per hamster) (DELTA)
Days
	MR-dCoV (105)			dCoV I/N			Placebo
	Mean	SD	N	Mean	SD	N	Mean	SD	N
1-2	17.8667	3.66652	3	15.9333	5.29371	3	21.2333	6.91183	3
2-3	15.5	3.93954	3	23.1667	2.15948	3	17.8667	9.25437	3
3-4	22.7	2.93087	3	23.0333	1.26623	3	23.1	8.52467	3
4-5	19.7667	2.36925	3	20.5667	4.74377	3	21.5	7.11407	3
5-6	25.6333	6.90966	3	22.0333	4.89115	3	21.4333	4.87887	3
6-7	23.8	5.26023	3	20.6667	7.85451	3	21.3667	5.28425	3
7-14	157.6	33.0359	3	171.9	7.71492	3	155.7	27.8408	3
14-21	162.633	26.1833	3	173.7	13.2921	3	159.733	28.9837	3
21-28	158.167	26.1286	3	182.4	19.2518	3	157.033	20.5875	3
28-35	152.167	34.6558	3	170.667	16.5001	3	156.567	33.0166	3
35-42	140.5	33.2704	3	176.5	16.8036	3	153.967	32.7757	3
42-49	167.1	30.4944	3	191.933	13.9515	3	167.7	32.073	3
49-56	166.7	33.5528	3	183.467	14.0365	3	139.267	30.749	3
56-61	110.033	23.8011	3	125.333	12.2267	3	104.3	23.2162	3
61-62	26.5667	6.80759	3	18.2	2.36432	3	22.4333	8.28151	3
62-63	21.9	4.01123	3	23.8333	2.25462	3	22.2	4.57056	3
63-64	22.0333	4.81283	3	25.5	2.19317	3	20.4667	5.96518	3
64-65	24.0333	4.63609	3	24.7667	3.55293	3	23.5	3.81969	3
65-66	24.8667	6.15332	3	28.1667	2.91433	3	26.4	6.00083	3
66-67	25.6667	5.95427	3	60.2	60.0307	3	26.9667	2.15716	3
67-74	173.433	33.8911	3	161.833	26.8882	3	172.9	31.8892	3
74-81	144.6	9.73499	3	142.133	17.8747	3	122	29.7794	3
81-88	165.3	35.9418	3	171.567	26.3041	3	162.967	38.5959	3
88-90	37.2333	6.86464	3	44.1333	1.80093	3	40.5667	11.7747	3
90-91	16.5	3.751	3	18.1667	1.75024	3	19.6333	7.0614	3
91-92	15.5667	4.45234	3	24.5667	1.77858	3	20.1667	5.42709	3
92-93	19.6667	3.80044	3	26.1	2.42487	3	19.5333	7.05006	3
93-94	18.4667	1.51767	3	27.2333	2.02073	3	19.2667	4.22532	3
